# Supplementary material for: Structure and evolution of the plant cation diffusion facilitator family of ion transporters
Source: BMC Evol Biol. 2011 Mar 24;11:76. doi: 10.1186/1471-2148-11-76 (PMC3073911; doi:10.1186/1471-2148-11-76)
Supplement: Additional file 1 — CDF members from genomes of photosynthetic eukaryotes used in this study. Definitions/Accessions and associated databases where sequence annotations are deposited are given. [file 1471-2148-11-76-S1.XLS]

## Sheet: Sheet1
Table 1. List of CDF members from genomes of photosynthetic eukaryotes used in this study.
Gene	Definition/Accession Number	Location
CmMTP1	CMF058C	C. merolae Genome Project
CmMTP5	CMT536C	C. merolae Genome Project
CmMTP8	CMC075C	C. merolae Genome Project
OlMTP7	e_gwEuk.1.278.1	JGI O. lucimarinus v2.0
OtMTP7	e_gw1.01.00.260.1	JGI O. tauri v2.0
OtMTP8	gw1.03.00.266.1	JGI O. tauri v2.0
CrMTP1	Au9.Cre01.g058300	Phytozome v5.0
CrMTP7	Au9.Cre06.g289150	Phytozome v5.0
CrMTP8	Au9.Cre03.g160800	Phytozome v5.0
CrMTP8.1	Au9.Cre03.g160550	Phytozome v5.0
CrMTP8.2	Au9.Cre03.g160750.t1	Phytozome v5.0
PpMTP1	Pp1s102_70V5.1	Cossmoss v1.1
PpMTP1.1	Pp1s30_321V5.1	Cossmoss v1.1
PpMTP12	Pp1s478_11V5.2	Cossmoss v1.1
PpMTP5	Pp1s20_66V5.1	Cossmoss v1.1
PpMTP6	Pp1s95_86V5.1	Cossmoss v1.1
PpMTP6.1	Pp1s255_23V5.1	Cossmoss v1.1
PpMTP7	Pp1s152_50V5.1	Cossmoss v1.1
PpMTP8	Pp1s55_158V5.1	Cossmoss v1.1
PpMTP8.1	Pp1s106_77V2.1	Cossmoss v1.1
PpMTP11.3	Pp1s87_70V5.1	Cossmoss v1.1
PpMTP11.2	Pp1s11_286V5.4	Cossmoss v1.1
PpMTP11.1	Pp1s119_20V2.1	Cossmoss v1.1
SmMTP1.1	jgu_estExt_fgenesh2_pg.C_650065	JGI S. moellendorffii Genome v1.0
SmMTP1	jgu_estExt_fgenesh2_pg.C_80142	JGI S. moellendorffii Genome v1.0
SmMTP5	e_gw1.54.430.1	JGI S. moellendorffii Genome v1.0
SmMTP6	jgu_fgenesh2_pg.C_scaffold_22000017	JGI S. moellendorffii Genome v1.0
SmMTP7	jgu_fgenesh2_pg.C_scaffold_59000144	JGI S. moellendorffii Genome v1.0
SmMTP8.1	jgu_e_gw1.19.165.1	JGI S. moellendorffii Genome v1.0
SmMTP8	estExt_Genewise1.C_180096	JGI S. moellendorffii Genome v1.0
SmMTP11	jgu_estExt_Genewise1.C_310251	JGI S. moellendorffii Genome v1.0
SmMTP12	jgu_fgenesh2_pg.C_scaffold_34000213	JGI S. moellendorffii Genome v1.0
AtMTP1	At2G46800	Genbank
AtMTP2	At3G61940	Genbank
AtMTP3	At3G58810	Genbank
AtMTP4	At2G29410	Genbank
AtMTP5	At3g12100	Genbank
AtMTP6	At2g47830	Genbank
AtMTP7	At1g51610	Genbank
AtMTP8	At3g58060	Genbank
AtMTP9	At1g79520	Genbank
AtMTP10	At1g16310	Genbank
AtMTP11	At2g39450	Genbank
AtMTP12	At2g04620	Genbank
PtMTP1	POPTR_0014s10180	Phytozome v5.0
PtMTP2	POPTR_0002s18080	Phytozome v5.0
PtMTP3.2	POPTR_0011s15370	Phytozome v5.0
PtMTP3.1	POPTR_0001s45520	Phytozome v5.0
PtMTP4.2	POPTR_2033s00200	Phytozome v5.0
PtMTP4.1	POPTR_0001s25270	Phytozome v5.0
PtMTP5	POPTR_0016s04430	Phytozome v5.0
PtMTP6	POPTR_0002s20980	Phytozome v5.0
PtMTP7	POPTR_0010s25780	Phytozome v5.0
PtMTP8.2	POPTR_0001s04740	Phytozome v5.0
PtMTP8.1	POPTR_0003s21540	Phytozome v5.0
PtMTP8.4	POPTR_0001s04730	Phytozome v5.0
PtMTP8.3	POPTR_0001s04750	Phytozome v5.0
PtMTP9	POPTR_0008s08310	Phytozome v5.0
PtMTP10.1	POPTR_0010s17950	Phytozome v5.0
PtMTP10.2	POPTR_0010s17960	Phytozome v5.0
PtMTP10.3	POPTR_0010s17980	Phytozome v5.0
PtMTP10.4	POPTR_0010s18000	Phytozome v5.0
PtMTP11.1	POPTR_0010s21810	Phytozome v5.0
PtMTP11.2	POPTR_0008s04940	Phytozome v5.0
PtMTP12	POPTR_0005s11240	Phytozome v5.0
OsMTP1	LOC_Os05g03780	Phytozome v5.0
OsMTP5	LOC_Os02g58580	Phytozome v5.0
OsMTP6	LOC_Os03g22550	Phytozome v5.0
OsMTP7	LOC_Os04g23180	Phytozome v5.0
OsMTP8	LOC_Os02g53490	Phytozome v5.0
OsMTP8.1	LOC_Os03g12530	Phytozome v5.0
OsMTP9	LOC_Os01g03914	Phytozome v5.0
OsMTP11	LOC_Os01g62070	Phytozome v5.0
OsMTP11.1	LOC_Os05g38670	Phytozome v5.0
OsMTP12	LOC_Os08g32650	Phytozome v5.0
SbMTP1	Sb09g002460	Phytozome v5.0
SbMTP12	Sb07g020630	Phytozome v5.0
SbMTP5	Sb04g038530	Phytozome v5.0
SbMTP6	Sb01g035530	Phytozome v5.0
SbMTP7	Sb06g007330	Phytozome v5.0
SbMTP8	Sb04g034705	Phytozome v5.0
SbMTP8.1	Sb01g041820	Phytozome v5.0
SbMTP9	Sb03g007250	Phytozome v5.0
SbMTP11	Sb03g039220	Phytozome v5.0
Phytozome v5.0 (www.phytozome.net), JGI S. moellendorffii Genome v1.0 (http://genome.jgi-psf.org/Selmo1/Selmo1.home.html), Cossmoss v1.1 (www.cossmoss.org), JGI O. lucimarinus v2.0 (http://genome.jgi-psf.org/Ost9901_3/Ost9901_3.home.html), JGI O. tauri v2.0 (http://genome.jgi-psf.org/Ostta4/Ostta4.home.html), C. merolae Genome Project (http://merolae.biol.s.u-tokyo.ac.jp/intro_menu.html)
