# Supplementary material for: Structure and evolution of the plant cation diffusion facilitator family of ion transporters
Source: BMC Evol Biol. 2011 Mar 24;11:76. doi: 10.1186/1471-2148-11-76 (PMC3073911; doi:10.1186/1471-2148-11-76)
Supplement: Additional file 2 — CDF members from diverse genomes used to create the CDF superfamily phylogenetic tree. Organism list is abbreviated and updated from Montanini et al. (2007) to reflect sequenced genomes representative of diverse taxonomic sampling. GenBank definitions and accession numbers are given. [file 1471-2148-11-76-S2.XLS]

## Sheet: Sheet1
	Additional Table 2. List of CDF members from diverse genomes of broad taxonomic sampling used in this study.
	Organism	GenBank Definition	GenBank Accession
	Bacillus cereus ATCC 14579	czcD	AAP08677.1
	"	czcD	AAP09225.1
	"	czcD	AAP11317.1
	Bacillus subtilis	YrdO	AAB80907
	"	yeaB	AAB62307
	"	ybdO	BAA33103
	"	ydfM	BAA19381
	"	Cation diffusion facilitator family protein 1, isoform b	AAL13323
	Caenorhabditis elegans	Hypothetical protein PDB1.1a	AAA81718.3
	"	Hypothetical protein F56C9.3	AAK18959.2
	"	Hypothetical protein F41C6.7	AAA80448.2
	Dictyostelium discoideum AX4	hypothetical protein DDBDRAFT_0189258	XP_635356
	"	hypothetical protein DDBDRAFT_0186554	XP_638112
	"	hypothetical protein DDBDRAFT_0185587	XP_638925
	"	cation efflux family protein	XP_640445
	"	hypothetical protein DDBDRAFT_0190182	XP_645883
	Drosophila melanogaster	ZnT35C, isoform A	AAF53443
	"	ZnT35C, isoform B	AAN10893
	"	ZnT63C, isoform A	AAF47755
	"	CG11163, isoform A	AAF57308
	"	CG6672	AAF54604
	Entamoeba histolytica HM-1:IMSS	zinc transporter	XP_648785
	"	cation transporter	XP_651432
	"	cation transporter	XP_651682
	"	cation transporter	XP_655380
	"	zinc/cadmium transporter	XP_657025
	Homo sapiens	SLC30a1 (ZnT-1)	NP_067017
	"	SLC30a2 (ZnT-2)	NP_001004434
	"	SLC30a3 (ZnT-3)	NP_003450
	"	SLC30a4 (ZnT-4)	NP_037441
	"	SLC30a5 (ZnT-5)	NP_076960.1
	"	SLC30a6 (ZnT-6)	NP_60434
	"	SLC30a7 (ZnT-7)	NP_598003.2
	"	SLC30a8 (ZnT-8)	NP_776250
	"	SLC30a9 (ZnT-9)	NP_006336.3
	"	SLC30a10 (ZnT-10)	NP_061183.2
	Methanosarcina acetivorans C2A	cation efflux system protein (zinc/cadmium)	AAM06735.1
	"	cation efflux system protein (zinc/cadmium)	AAM03993.1
	"	cation efflux family protein	AAM04061.1
	"	cation efflux family protein	AAM04244.1
	"	cation efflux family protein	AAM04538.1
	"	cation efflux family protein	AAM05485.1
	"	cation efflux family protein	AAM07355.1
	"	conserved hypothetical protein	AAM07736.1
	Nostoc punctiforme PCC 73102	cation diffusion facilitator family transporter	YP_001864402
	"	cation diffusion facilitator family transporter	YP_001865399
	"	cation diffusion facilitator family transporter	YP_001866528
	"	cation diffusion facilitator family transporter	YP_001865959
	Pyrobaculum aerophilum str. IM2	cation efflux system protein	NP_560205.1
	"	cation efflux system protein	NP_558687.1
	"	cation efflux system protein	NP_559888.1
	"	hypothetical protein PAE3680	NP_560908.1
	Ralstonia metallidurans CH34	cobalt-zinc-cadmium resistance protein	YP_145596.1
	"	cobalt-zinc-cadmium resistance protein	YP_585547.1
	"	cobalt-zinc-cadmium resistance protein	YP_582353.1
	Saccharomyces cerevisiae	ZRC1	NP_013970
	"	COT1	NP_014961
	"	MMT2	NP_015100
	"	MMT1	NP_013902
	"	MSC2	NP_010491
	Thiomicrospira crunogena XCL-2	Cation diffusion facilitator (CDF) family transporter	ABB41609
	"	Cation diffusion facilitator (CDF) family transporter	ABB42022
	"	Cation diffusion facilitator (CDF) family transporter	ABB42447
	"	Cation diffusion facilitator (CDF) family transporter	ABB42781
	"	Cation diffusion facilitator (CDF) family transporter	YP_390511

## Sheet: Sheet2
Bc	_AAP08677.1
Bc	_AAP09225.1
Bc	_AAP11317.1
Bs	YrdO
Bs	OrfX
Bs	yeaB
Bs	ybdO
Bs	ydfM
Ce	_AAL13323.1
Ce	_AAK39165.1
Ce	_AAA81718.3
Ce	_AAK18959.2
Ce	_AAA80448.2
Cm	MTP5
Dd	_XP_638925.1
Dd	_XP_640445.1
Dd	_XP_635356.1
Dd	_XP_638112.1
Dd	_XP_645883.1
Dm	_AAF53443.3
Dm	_AAN10893.1
Dm	_AAF57308.2
Dm	_AAF47755.1
Dm	_AAF54604.1
Eh	_XP_648785.1
Eh	_XP_657025.1
Eh	_XP_655380.1
Eh	_XP_651682.1
Eh	_XP_651432.1
Hs	ZnT-2__SLC30a2
Hs	ZnT-3__SLC30a3
Hs	ZnT-8_SLC30a8
Hs	ZnT-4__SLC30a4
Hs	ZnT-1_SLC30a1
Hs	ZnT-10__SLC30a10
Hs	ZnT-7__SLC30a7
Hs	ZnT-5_SLC30a5
Hs	ZnT-9_SLC30a9
Hs	ZnT-6__SLC30a6
Ma	_AAM04538.1
Ma	_AAM04061.1
Ma	_AAM06735.1
Ma	_AAM07736.1
Ma	_AAM03993.1
Ma	_AAM04244.1
Ma	_AAM07355.1
Ma	_AAM05485.1
Np	_ZP_00109054.1
Np	_ZP_00109098.1
Np	_ZP_00107840.1
Np	_ZP_00110704.1
Pa	_NP_560205.1
Pa	_NP_558687.1
Pa	_NP_559888.1
Pa	_NP_560908.1
Rm	_YP_145596.1
Rm	_YP_585547.1
Rm	_YP_582353.1
Sc	ZRC1
Sc	COT1
Sc	MMT2
Sc	MMT1
Sc	MSC2
Tc	_ABB41609.1
Tc	_ABB42022.1
Tc	_YP_390511.1
Tc	_ABB42447.1
Tc	_ABB42781.1

## Sheet: Sheet3
Tc	ABB41609.1	Tc78363644	78363644	ABB41609	Cation diffusion facilitator (CDF) family transporter [Thiomicrospira crunogena XCL-2]
Tc	ABB42022.1	Tc78364057	78364057	ABB42022	Cation diffusion facilitator (CDF) family transporter [Thiomicrospira crunogena XCL-2]
Tc		Tc78364482	78364482	ABB42447	Cation diffusion facilitator (CDF) family transporter [Thiomicrospira crunogena XCL-2]
Tc	ABB42447.1	Tc78364816	78364816	ABB42781	Cation diffusion facilitator (CDF) family transporter [Thiomicrospira crunogena XCL-2]
Tc	ABB42781.1	Tc78484586	78484586	YP_390511	cation diffusion facilitator family transporter [Thiomicrospira crunogena XCL-2]
